# Supplementary material for: Introgressive Hybridization between Anciently Diverged Lineages of Silene (Caryophyllaceae)
Source: PLoS One. 2013 Jul 8;8(7):e67729. doi: 10.1371/journal.pone.0067729 (PMC3704521; doi:10.1371/journal.pone.0067729)
Supplement: Figure S1 — Preliminary phylogenetic analysis. Majority rule consensus tree from MrBayes v.3.1.2 [21], Nexus tree file format. Taxon names are followed by specimen ID from the Sileneae database [18] and GenBank accession number. (TRE) [file pone.0067729.s001.tre]

#NEXUS
begin taxa;
	dimensions ntax=227;
	taxlabels
	'A._compactum_13544_FJ383906'[&!color=#-65536]
	'A._compactum_13553_FJ383908'
	'A._lerchenfeld_13325_FJ383910'[&!color=#-65536]
	'A._rupestre_13312_FJ383911'[&!color=#-65536]
	'A._rupestre_2404_AJ629282'[&!color=#-65536]
	'E._coeli_2495_AJ629283'[&!color=#-65536]
	'E._laeta_1341_AJ629284'[&!color=#-65536]
	'P._pyrenaica_12875_FJ376880'[&!color=#-65536]
	'P._pyrenaica_2486_AJ629289'
	'L._chalcedonic_2487_AJ629286'[&!color=#-65536]
	'L._flos_2406_AJ629288'
	'S._villosula_12211_KC522770'
	'S._ajanensis_12534_KC522764'
	'S._ajanensis_6362_AJ634165'
	'S._ajanensis_6362_AJ634166'
	'S._ajanensis_7441_AJ634164'
	'S._ajanensis_7441_AJ634163'
	'S._involucrata_7608_AJ634162'
	'S._linnaeana_7485_AJ634171'
	'S._ostenfeldii_7369_AJ634172'
	'S._sorensenis_7702_AJ634184'
	'S._samojedora_12338_KC522761'
	'S._ostenfeldii_7369_AJ634175'
	'S._sachalinens_6678_KC522774'
	'S._sachalinens_6820_KC522758'
	'S._samojedora_12339_KC522755'
	'S._sorensenis_7702_AJ634183'
	'S._tolmatchevi_6832_KC522765'
	'S._villosula_7725_KC522756'
	'S._ajanensis_12534_KC522759'
	'S._ajanensis_6362_AJ634167'
	'S._ajanensis_7049_KC522763'
	'S._ajanensis_7441_AJ629297'
	'S._linnaeana_12405_KC522767'
	'S._linnaeana_7485_AJ634170'
	'S._andicola_13302_KC522796'[&!color=#-65536]
	'S._argentina_13347_KC522794'[&!color=#-65536]
	'S._chubutensis_7063_KC522727'
	'S._mandonii_7062_KC522721'
	'S._verecunda_6370_AJ629301'
	'S._verecunda_6370_AJ629302'[&!color=#-65536]
	'S._aprica_7570_HM595177'
	'S._aprica_7570_HM595176'
	'S._argentina_13347_KC522795'[&!color=#-65536]
	'S._chubutensis_7063_KC522719'
	'S._mandonii_7062_KC522732'
	'S._bungei_14233_KC522799'
	'S._bungei_14233_KC522800'
	'S._involucrata_7608_AJ634161'
	'S._caroliniana_7800_DQ908681'[&!color=#-65536]
	'S._caroliniana_7800_DQ908680'
	'S._davidii_13374_HM595179'
	'S._davidii_13374_HM595178'
	'S._davidii_13375_KC522792'
	'S._NOfedtschen_12132_HM595181'
	'S._hookeri_7070_KC522728'
	'S._keiskei_2553_AJ629295'[&!color=#-65536]
	'S._keiskei_2553_AJ634168'[&!color=#-65536]
	'S._keiskei_2553_AJ634169'
	'S._laciniata_7310_KC522726'
	'S._laciniata_6379_KC522725'
	'S._laciniata_6380_KC522730'
	'S._laciniata_6380_KC522731'
	'S._laciniata_6380_KC522776'
	'S._nigrescens_6273_AJ629298'
	'S._oregana_7326_KC522720'
	'S._oregana_7326_KC522734'
	'S._quadriloba_12438_HM595190'
	'S._viscosa_7705_HM595194'
	'S._rotundifoli_2437_AJ629304'
	'S._sachalinens_6820_KC522772'
	'S._sorensenis_7702_AJ634181'
	'S._sorensenis_7702_AJ634182'
	'S._tolmatchevi_6834_KC522773'
	'S._uralensis_14348_KC522806'
	'S._uralensis_7587_AJ634179'
	'S._uralensis_7681_AJ634178'
	'S._violascens_12596_KC522805'
	'S._seoulensis_7812_KC522748'
	'S._stellata_6374_DQ908709'
	'S._tolmatchevi_6832_KC522766'
	'S._tolmatchevi_6834_KC522760'
	'S._uniflora_2403_DQ908710'[&!color=#-65536]
	'S._vulgaris_6459_HM595195'[&!color=#-65536]
	'S._acutifolia_12058_KC522746'
	'S._ammophila_12639_HM595196'[&!color=#-65536]
	'S._conica_1916_AJ629293'[&!color=#-65536]
	'S._conica_7825_HM595197'[&!color=#-65536]
	'S._subconica_1033_HQ334932'[&!color=#-65536]
	'S._macrodonta_13984_HM595199'
	'S._coniflora_13756_HQ334927'[&!color=#-65536]
	'S._coniflora_14701_HQ334928'[&!color=#-65536]
	'S._conoidea_12655_HM595198'
	'S._lydia_12896_HQ334929'
	'S._lydia_14770_HQ334930'[&!color=#-65536]
	'S._dichotoma_12838_KC522781'
	'S._hookeri_7070_KC522729'[&!color=#-65536]
	'S._integripeta_1920_FJ376881'[&!color=#-65536]
	'S._pentelica_7031_AJ629303'[&!color=#-65536]
	'S._menziesii_7447_KC522717'
	'S._seelyi_7331_KC522722'
	'S._menziesii_7602_KC522724'
	'S._williamsii_6433_DQ908713'[&!color=#-65536]
	'S._noctiflora_14327_HM595184'
	'S._noctiflora_2435_HM595183'
	'S._turkestanic_12131_KC522778'
	'S._turkestanic_12484_HM595192'
	'S._pendula_12654_HM595188'[&!color=#-65536]
	'S._pendula_12654_HM595187'[&!color=#-65536]
	'S._samia_7822_HM595191'[&!color=#-65536]
	'S._sordida_7824_KC522787'
	'S._zawadzkii_2447_AJ629306'[&!color=#-65536]
	'S._akinfievii_6897_HM595175'
	'S._elisabethae_2470_HM595180'[&!color=#-65536]
	'S._baccifera_2497_AJ629291'[&!color=#-65536]
	'S._stockenii_12383_KC522747'[&!color=#-65536]
	'S._nivea_7325_KC522723'[&!color=#-65536]
	'S._nivea_7325_KC522733'
	'S._cryptoneura_1115_KC522775'[&!color=#-65536]
	'S._diclinis_13841_KC522797'[&!color=#-65536]
	'S._diclinis_13842_HM595202'[&!color=#-65536]
	'S._diclinis_13842_HM595203'
	'S._dioica_13839_HM595208'[&!color=#-65536]
	'S._latifolia_12850_FJ383901'[&!color=#-65536]
	'S._latifolia_13844_HM595220'[&!color=#-65536]
	'S._dioica_14199_HM595206'[&!color=#-65536]
	'S._dioica_14199_HM595207'
	'S._dioica_14200_KC522798'[&!color=#-65536]
	'S._latifolia_13847_HM595227'
	'S._marizii_13853_HM595232'[&!color=#-65536]
	'S._latifolia_14209_HM595229'
	'S._dioica_13840_HM595210'
	'S._heuffelii_12642_HM595211'
	'S._multinervia_13489_HM595201'
	'S._atocioides_1176_02629'
	'S._villosula_12211_KC522769'
	'S._linnaeana_12365_KC522757'
	'S._linnaeana_12405_KC522768'
	'S._sachalinens_6678_KC522771'
	'S._sachalinens_7033_KC522752'
	'S._samojedora_12338_KC522762'
	'S._viscosa_7705_HM595193'
	'S._boryi_6165_KC522808'
	'S._amoena_12609_KC522777'
	'S._amoena_6361_KC522718'
	'S._argaea_2443_KC522807'
	'S._caryophyllo_14150_KC522816'
	'S._caryophyllo_14150_KC522815'
	'S._pygmaea_13772_HM595189'
	'S._rhynchocarp_12888_KC522793'
	'S._supina_12887_KC522782'
	'S._vallesia_2473_KC522811'
	'S._vallesia_2473_KC522810'
	'S._erysimifoli_7536_KC522819'
	'S._erysimifoli_7536_KC522820'
	'S._kuhistanica_7367_KC522817'
	'S._kuhistanica_7367_KC522818'
	'S._meyeri_7322_KC522813'
	'S._meyeri_7322_KC522814'
	'S._moorcroftia_11380_KC522809'
	'S._schafta_2474_KC522812'
	'S._schafta_7615_AJ629305'
	'S._acaulis_14358_KC522803'
	'S._acaulis_7611_AJ629290'
	'S._dinarica_14362_KC522804'
	'S._raddeana_12881_KC522783'
	'S._bergiana_3655_AJ629292'[&!color=#-65536]
	'S._nocturna_1088_AJ629300'[&!color=#-65536]
	'S._pseudoatoci_7821_FJ376882'[&!color=#-65536]
	'S._berthelotia_12235_KC522735'[&!color=#-65536]
	'S._bourgaei_12236_KC522736'[&!color=#-65536]
	'S._lagunensis_12241_KC522741'[&!color=#-65536]
	'S._nocteolens_12237_KC522737'[&!color=#-65536]
	'S._nocteolens_7486_KC522742'[&!color=#-65536]
	'S._pogonocalyx_12238_KC522738'[&!color=#-65536]
	'S._pogonocalyx_12239_KC522739'[&!color=#-65536]
	'S._tamaranae_12240_KC522740'[&!color=#-65536]
	'S._nutans_12625_HM595186'
	'S._nutans_7610_HM595185'
	'S._nutans_12627_DQ908704'
	'S._viridiflora_6254_KC522751'
	'S._viridiflora_7075_KC522750'
	'S._cf_12186_KC522790'[&!color=#-65536]
	'S._stenophylla_14244_KC522802'[&!color=#-65536]
	'S._stenophylla_14244_KC522801'[&!color=#-65536]
	'S._graminifoli_12146_KC522786'
	'S._jenisseensi_12606_KC522785'[&!color=#-65536]
	'S._paucifolia_12604_FJ383902'
	'S._paucifolia_12605_KC522788'[&!color=#-65536]
	'S._paradoxa_12841_KC522779'
	'S._waldsteinii_7891_KC522784'[&!color=#-65536]
	'S._thessalonic_7078_KC522745'
	'S._yemensis_12871_KC522780'
	'S._hifacensis_7703_KC522754'[&!color=#-65536]
	'S._longicilia_7072_KC522753'[&!color=#-65536]
	'S._italica_2465_KC522743'[&!color=#-65536]
	'S._nodulosa_12630_KC522749'
	'S._nivalis_2461_AJ629299'
	'S._chloropetal_12880_KC522791'[&!color=#-65536]
	'S._falcata_2581_KC522744'
	'S._fruticosa_1064_AJ629294'[&!color=#-65536]
	'S._muscipula_12865_KC522789'[&!color=#-65536]
	'H._insulare_7087_FJ376852'[&!color=#-65536]
	'H._intonsum_7783_FJ376854'[&!color=#-65536]
	'H._monachorum_7086_FJ376860'
	'H._tommasinii_7838_FJ376874'[&!color=#-65536]
	'H._pusillum_12303_FJ376870'[&!color=#-65536]
	'H._pusillum_7695_FJ376866'[&!color=#-65536]
	'H._retzdorffia_7085_FJ376872'[&!color=#-65536]
	'H._veselskyi_7090_FJ376878'[&!color=#-65536]
	'H._insulare_7087_FJ376853'[&!color=#-65536]
	'H._intonsum_7783_FJ376855'[&!color=#-65536]
	'H._monachorum_7086_FJ376861'[&!color=#-65536]
	'H._pusillum_7691_FJ376863'[&!color=#-65536]
	'H._veselskyi_7090_FJ376879'[&!color=#-65536]
	'H._retzdorffia_7085_FJ376873'[&!color=#-65536]
	'H._tommasinii_7838_FJ376875'[&!color=#-65536]
	'H._macranthum_12302_FJ376857'
	'H._macranthum_12302_FJ376858'[&!color=#-65536]
	'H._macranthum_12302_FJ376859'
	'V._alpina_13531_FJ383916'[&!color=#-65536]
	'V._alpina_13539_FJ383918'[&!color=#-65536]
	'V._asterias_13058_FJ383924'[&!color=#-65536]
	'V._asterias_13311_FJ383923'[&!color=#-65536]
	'V._vulgaris_1019_FJ383926'[&!color=#-65536]
	'V._vulgaris_7613_AJ629307'[&!color=#-65536]
	'V._vulgaris_13536_FJ383930'
;
end;
begin trees;
	tree con_50_majrule = [&R] ('A._compactum_13544_FJ383906':0.038903,'A._compactum_13553_FJ383908':0.09053,(('A._lerchenfeld_13325_FJ383910':0.107847,('A._rupestre_13312_FJ383911':0.05481,'A._rupestre_2404_AJ629282':0.072299)[&label=1.0]:0.073063)[&label=1.0]:0.222451,(((((('E._coeli_2495_AJ629283':0.633766,'E._laeta_1341_AJ629284':0.512148)[&label=1.0]:0.316189,('P._pyrenaica_12875_FJ376880':0.033…
	tree con_50_majrule = [&R] ('A._compactum_13544_FJ383906':0.038903,'A._compactum_13553_FJ383908':0.09053,(('A._lerchenfeld_13325_FJ383910':0.107847,('A._rupestre_13312_FJ383911':0.05481,'A._rupestre_2404_AJ629282':0.072299):0.073063):0.222451,(((((('E._coeli_2495_AJ629283':0.633766,'E._laeta_1341_AJ629284':0.512148):0.316189,('P._pyrenaica_12875_FJ376880':0.033677,'P._pyrenaica_2486_AJ629289':0.0…
end;
begin figtree;
	set appearance.backgroundColorAttribute="User Selection";
	set appearance.backgroundColour=#-1;
	set appearance.branchColorAttribute="User Selection";
	set appearance.branchLineWidth=1.0;
	set appearance.foregroundColour=#-16777216;
	set appearance.selectionColour=#-2144520576;
	set branchLabels.colorAttribute="User Selection";
	set branchLabels.displayAttribute="Branch times";
	set branchLabels.fontName="sansserif";
	set branchLabels.fontSize=8;
	set branchLabels.fontStyle=0;
	set branchLabels.isShown=false;
	set branchLabels.significantDigits=4;
	set layout.expansion=0;
	set layout.layoutType="RECTILINEAR";
	set layout.zoom=2143;
	set nodeBars.barWidth=4.0;
	set nodeLabels.colorAttribute="User Selection";
	set nodeLabels.displayAttribute="Node ages";
	set nodeLabels.fontName="sansserif";
	set nodeLabels.fontSize=8;
	set nodeLabels.fontStyle=0;
	set nodeLabels.isShown=false;
	set nodeLabels.significantDigits=4;
	set polarLayout.alignTipLabels=false;
	set polarLayout.angularRange=0;
	set polarLayout.rootAngle=0;
	set polarLayout.rootLength=100;
	set polarLayout.showRoot=true;
	set radialLayout.spread=0.0;
	set rectilinearLayout.alignTipLabels=false;
	set rectilinearLayout.curvature=0;
	set rectilinearLayout.rootLength=100;
	set scale.offsetAge=0.0;
	set scale.rootAge=1.0;
	set scale.scaleFactor=1.0;
	set scale.scaleRoot=false;
	set scaleAxis.automaticScale=true;
	set scaleAxis.fontSize=8.0;
	set scaleAxis.isShown=false;
	set scaleAxis.lineWidth=1.0;
	set scaleAxis.majorTicks=1.0;
	set scaleAxis.origin=0.0;
	set scaleAxis.reverseAxis=false;
	set scaleAxis.showGrid=true;
	set scaleAxis.significantDigits=4;
	set scaleBar.automaticScale=true;
	set scaleBar.fontSize=10.0;
	set scaleBar.isShown=true;
	set scaleBar.lineWidth=1.0;
	set scaleBar.scaleRange=0.0;
	set scaleBar.significantDigits=4;
	set tipLabels.colorAttribute="User Selection";
	set tipLabels.displayAttribute="Names";
	set tipLabels.fontName="sansserif";
	set tipLabels.fontSize=8;
	set tipLabels.fontStyle=0;
	set tipLabels.isShown=true;
	set tipLabels.significantDigits=4;
	set trees.order=false;
	set trees.orderType="increasing";
	set trees.rooting=false;
	set trees.rootingType="User Selection";
	set trees.transform=false;
	set trees.transformType="cladogram";
end;
