# Supplementary material for: Introgressive Hybridization between Anciently Diverged Lineages of Silene (Caryophyllaceae)
Source: PLoS One. 2013 Jul 8;8(7):e67729. doi: 10.1371/journal.pone.0067729 (PMC3704521; doi:10.1371/journal.pone.0067729)
Supplement: Figure S2 — Phylogenetic dating analysis. Maximum clade credibility tree from BEAST v.1.7.1 [24], Nexus tree file format. Taxon names represent specimen and sequence ID from the Sileneae database [18]. (TRE) [file pone.0067729.s002.tre]

#NEXUS
Begin taxa;
	Dimensions ntax=138;
	Taxlabels
		'S._NOfedtschen_12132_HM595181'
		'A._compactum_13553_FJ383908'
		'H._macranthum_12302_FJ376857'
		'H._macranthum_12302_FJ376859'
		'H._monachorum_7086_FJ376860'
		'L._flos_2406_AJ629288'
		'S._villosula_12211_KC522769'
		'S._villosula_12211_KC522770'
		'P._pyrenaica_2486_AJ629289'
		'S._acaulis_14358_KC522803'
		'S._acaulis_7611_AJ629290'
		'S._acutifolia_12058_KC522746'
		'S._ajanensis_12534_KC522759'
		'S._ajanensis_12534_KC522764'
		'S._ajanensis_6362_AJ634165'
		'S._ajanensis_6362_AJ634166'
		'S._ajanensis_6362_AJ634167'
		'S._ajanensis_7049_KC522763'
		'S._ajanensis_7441_AJ629297'
		'S._ajanensis_7441_AJ634164'
		'S._ajanensis_7441_AJ634163'
		'S._akinfievii_6897_HM595175'
		'S._amoena_12609_KC522777'
		'S._amoena_6361_KC522718'
		'S._aprica_7570_HM595176'
		'S._aprica_7570_HM595177'
		'S._argaea_2443_KC522807'
		'S._atocioides_1176_02629'
		'S._boryi_6165_KC522808'
		'S._bungei_14233_KC522799'
		'S._bungei_14233_KC522800'
		'S._caroliniana_7800_DQ908680'
		'S._caryophyllo_14150_KC522815'
		'S._caryophyllo_14150_KC522816'
		'S._chubutensis_7063_KC522719'
		'S._chubutensis_7063_KC522727'
		'S._conoidea_12655_HM595198'
		'S._davidii_13374_HM595178'
		'S._davidii_13374_HM595179'
		'S._davidii_13375_KC522792'
		'S._dichotoma_12838_KC522781'
		'S._diclinis_13842_HM595203'
		'S._dinarica_14362_KC522804'
		'S._dioica_13840_HM595210'
		'S._dioica_14199_HM595207'
		'S._erysimifoli_7536_KC522819'
		'S._erysimifoli_7536_KC522820'
		'S._falcata_2581_KC522744'
		'S._graminifoli_12146_KC522786'
		'S._heuffelii_12642_HM595211'
		'S._hookeri_7070_KC522728'
		'S._involucrata_7608_AJ634161'
		'S._involucrata_7608_AJ634162'
		'S._keiskei_2553_AJ634169'
		'S._kuhistanica_7367_KC522817'
		'S._kuhistanica_7367_KC522818'
		'S._laciniata_7310_KC522726'
		'S._laciniata_6379_KC522725'
		'S._laciniata_6380_KC522730'
		'S._laciniata_6380_KC522731'
		'S._laciniata_6380_KC522776'
		'S._latifolia_13847_HM595227'
		'S._latifolia_14209_HM595229'
		'S._linnaeana_12365_KC522757'
		'S._linnaeana_12405_KC522767'
		'S._linnaeana_12405_KC522768'
		'S._linnaeana_7485_AJ634170'
		'S._linnaeana_7485_AJ634171'
		'S._lydia_12896_HQ334929'
		'S._macrodonta_13984_HM595199'
		'S._mandonii_7062_KC522721'
		'S._mandonii_7062_KC522732'
		'S._menziesii_7447_KC522717'
		'S._menziesii_7602_KC522724'
		'S._meyeri_7322_KC522813'
		'S._meyeri_7322_KC522814'
		'S._moorcroftia_11380_KC522809'
		'S._multinervia_13489_HM595201'
		'S._nigrescens_6273_AJ629298'
		'S._nivalis_2461_AJ629299'
		'S._nivea_7325_KC522733'
		'S._noctiflora_14327_HM595184'
		'S._noctiflora_2435_HM595183'
		'S._nodulosa_12630_KC522749'
		'S._nutans_12625_HM595186'
		'S._nutans_12627_DQ908704'
		'S._nutans_7610_HM595185'
		'S._oregana_7326_KC522720'
		'S._oregana_7326_KC522734'
		'S._ostenfeldii_7369_AJ634172'
		'S._ostenfeldii_7369_AJ634175'
		'S._paradoxa_12841_KC522779'
		'S._paucifolia_12604_FJ383902'
		'S._pygmaea_13772_HM595189'
		'S._quadriloba_12438_HM595190'
		'S._raddeana_12881_KC522783'
		'S._rhynchocarp_12888_KC522793'
		'S._rotundifoli_2437_AJ629304'
		'S._sachalinens_6678_KC522771'
		'S._sachalinens_6678_KC522774'
		'S._sachalinens_6820_KC522758'
		'S._sachalinens_6820_KC522772'
		'S._sachalinens_7033_KC522752'
		'S._samojedora_12338_KC522761'
		'S._samojedora_12338_KC522762'
		'S._samojedora_12339_KC522755'
		'S._schafta_2474_KC522812'
		'S._schafta_7615_AJ629305'
		'S._seelyi_7331_KC522722'
		'S._seoulensis_7812_KC522748'
		'S._sordida_7824_KC522787'
		'S._sorensenis_7702_AJ634181'
		'S._sorensenis_7702_AJ634182'
		'S._sorensenis_7702_AJ634183'
		'S._sorensenis_7702_AJ634184'
		'S._supina_12887_KC522782'
		'S._stellata_6374_DQ908709'
		'S._thessalonic_7078_KC522745'
		'S._tolmatchevi_6832_KC522765'
		'S._tolmatchevi_6832_KC522766'
		'S._tolmatchevi_6834_KC522760'
		'S._tolmatchevi_6834_KC522773'
		'S._turkestanic_12131_KC522778'
		'S._turkestanic_12484_HM595192'
		'S._uralensis_14348_KC522806'
		'S._uralensis_7587_AJ634179'
		'S._uralensis_7681_AJ634178'
		'S._vallesia_2473_KC522810'
		'S._vallesia_2473_KC522811'
		'S._verecunda_6370_AJ629301'
		'S._villosula_7725_KC522756'
		'S._violascens_12596_KC522805'
		'S._viridiflora_6254_KC522751'
		'S._viridiflora_7075_KC522750'
		'S._viscosa_7705_HM595193'
		'S._viscosa_7705_HM595194'
		'S._yemensis_12871_KC522780'
		'V._vulgaris_13536_FJ383930'
		;
End;
Begin trees;
	Translate
		1 'S._NOfedtschen_12132_HM595181',
		2 'A._compactum_13553_FJ383908',
		3 'H._macranthum_12302_FJ376857',
		4 'H._macranthum_12302_FJ376859',
		5 'H._monachorum_7086_FJ376860',
		6 'L._flos_2406_AJ629288',
		7 'S._villosula_12211_KC522769',
		8 'S._villosula_12211_KC522770',
		9 'P._pyrenaica_2486_AJ629289',
		10 'S._acaulis_14358_KC522803',
		11 'S._acaulis_7611_AJ629290',
		12 'S._acutifolia_12058_KC522746',
		13 'S._ajanensis_12534_KC522759',
		14 'S._ajanensis_12534_KC522764',
		15 'S._ajanensis_6362_AJ634165',
		16 'S._ajanensis_6362_AJ634166',
		17 'S._ajanensis_6362_AJ634167',
		18 'S._ajanensis_7049_KC522763',
		19 'S._ajanensis_7441_AJ629297',
		20 'S._ajanensis_7441_AJ634164',
		21 'S._ajanensis_7441_AJ634163',
		22 'S._akinfievii_6897_HM595175',
		23 'S._amoena_12609_KC522777',
		24 'S._amoena_6361_KC522718',
		25 'S._aprica_7570_HM595176',
		26 'S._aprica_7570_HM595177',
		27 'S._argaea_2443_KC522807',
		28 'S._atocioides_1176_02629',
		29 'S._boryi_6165_KC522808',
		30 'S._bungei_14233_KC522799',
		31 'S._bungei_14233_KC522800',
		32 'S._caroliniana_7800_DQ908680',
		33 'S._caryophyllo_14150_KC522815',
		34 'S._caryophyllo_14150_KC522816',
		35 'S._chubutensis_7063_KC522719',
		36 'S._chubutensis_7063_KC522727',
		37 'S._conoidea_12655_HM595198',
		38 'S._davidii_13374_HM595178',
		39 'S._davidii_13374_HM595179',
		40 'S._davidii_13375_KC522792',
		41 'S._dichotoma_12838_KC522781',
		42 'S._diclinis_13842_HM595203',
		43 'S._dinarica_14362_KC522804',
		44 'S._dioica_13840_HM595210',
		45 'S._dioica_14199_HM595207',
		46 'S._erysimifoli_7536_KC522819',
		47 'S._erysimifoli_7536_KC522820',
		48 'S._falcata_2581_KC522744',
		49 'S._graminifoli_12146_KC522786',
		50 'S._heuffelii_12642_HM595211',
		51 'S._hookeri_7070_KC522728',
		52 'S._involucrata_7608_AJ634161',
		53 'S._involucrata_7608_AJ634162',
		54 'S._keiskei_2553_AJ634169',
		55 'S._kuhistanica_7367_KC522817',
		56 'S._kuhistanica_7367_KC522818',
		57 'S._laciniata_7310_KC522726',
		58 'S._laciniata_6379_KC522725',
		59 'S._laciniata_6380_KC522730',
		60 'S._laciniata_6380_KC522731',
		61 'S._laciniata_6380_KC522776',
		62 'S._latifolia_13847_HM595227',
		63 'S._latifolia_14209_HM595229',
		64 'S._linnaeana_12365_KC522757',
		65 'S._linnaeana_12405_KC522767',
		66 'S._linnaeana_12405_KC522768',
		67 'S._linnaeana_7485_AJ634170',
		68 'S._linnaeana_7485_AJ634171',
		69 'S._lydia_12896_HQ334929',
		70 'S._macrodonta_13984_HM595199',
		71 'S._mandonii_7062_KC522721',
		72 'S._mandonii_7062_KC522732',
		73 'S._menziesii_7447_KC522717',
		74 'S._menziesii_7602_KC522724',
		75 'S._meyeri_7322_KC522813',
		76 'S._meyeri_7322_KC522814',
		77 'S._moorcroftia_11380_KC522809',
		78 'S._multinervia_13489_HM595201',
		79 'S._nigrescens_6273_AJ629298',
		80 'S._nivalis_2461_AJ629299',
		81 'S._nivea_7325_KC522733',
		82 'S._noctiflora_14327_HM595184',
		83 'S._noctiflora_2435_HM595183',
		84 'S._nodulosa_12630_KC522749',
		85 'S._nutans_12625_HM595186',
		86 'S._nutans_12627_DQ908704',
		87 'S._nutans_7610_HM595185',
		88 'S._oregana_7326_KC522720',
		89 'S._oregana_7326_KC522734',
		90 'S._ostenfeldii_7369_AJ634172',
		91 'S._ostenfeldii_7369_AJ634175',
		92 'S._paradoxa_12841_KC522779',
		93 'S._paucifolia_12604_FJ383902',
		94 'S._pygmaea_13772_HM595189',
		95 'S._quadriloba_12438_HM595190',
		96 'S._raddeana_12881_KC522783',
		97 'S._rhynchocarp_12888_KC522793',
		98 'S._rotundifoli_2437_AJ629304',
		99 'S._sachalinens_6678_KC522771',
		100 'S._sachalinens_6678_KC522774',
		101 'S._sachalinens_6820_KC522758',
		102 'S._sachalinens_6820_KC522772',
		103 'S._sachalinens_7033_KC522752',
		104 'S._samojedora_12338_KC522761',
		105 'S._samojedora_12338_KC522762',
		106 'S._samojedora_12339_KC522755',
		107 'S._schafta_2474_KC522812',
		108 'S._schafta_7615_AJ629305',
		109 'S._seelyi_7331_KC522722',
		110 'S._seoulensis_7812_KC522748',
		111 'S._sordida_7824_KC522787',
		112 'S._sorensenis_7702_AJ634181',
		113 'S._sorensenis_7702_AJ634182',
		114 'S._sorensenis_7702_AJ634183',
		115 'S._sorensenis_7702_AJ634184',
		116 'S._supina_12887_KC522782',
		117 'S._stellata_6374_DQ908709',
		118 'S._thessalonic_7078_KC522745',
		119 'S._tolmatchevi_6832_KC522765',
		120 'S._tolmatchevi_6832_KC522766',
		121 'S._tolmatchevi_6834_KC522760',
		122 'S._tolmatchevi_6834_KC522773',
		123 'S._turkestanic_12131_KC522778',
		124 'S._turkestanic_12484_HM595192',
		125 'S._uralensis_14348_KC522806',
		126 'S._uralensis_7587_AJ634179',
		127 'S._uralensis_7681_AJ634178',
		128 'S._vallesia_2473_KC522810',
		129 'S._vallesia_2473_KC522811',
		130 'S._verecunda_6370_AJ629301',
		131 'S._villosula_7725_KC522756',
		132 'S._violascens_12596_KC522805',
		133 'S._viridiflora_6254_KC522751',
		134 'S._viridiflora_7075_KC522750',
		135 'S._viscosa_7705_HM595193',
		136 'S._viscosa_7705_HM595194',
		137 'S._yemensis_12871_KC522780',
		138 'V._vulgaris_13536_FJ383930'
		;
tree TREE1 = [&R] ((((((135[&rate_range={7.033070080192619E-4,0.012519033401405982},height_95%_HPD={0.0,7.105427357601002E-15},length_range={0.2327471529302176,3.4042377281288134},height_median=3.552713678800501E-15,length_95%_HPD={0.46887156444502653,1.8861935302303514},height=3.2581342914924463E-15,rate=0.00331362993517916,height_range={0.0,1.0658141036401503E-14},rate_median=0.0031361715903815…
End;
