# Supplementary material for: Introgressive Hybridization between Anciently Diverged Lineages of Silene (Caryophyllaceae)
Source: PLoS One. 2013 Jul 8;8(7):e67729. doi: 10.1371/journal.pone.0067729 (PMC3704521; doi:10.1371/journal.pone.0067729)
Supplement: Table S1 — Voucher information. Tab separated voucher information for all specimens included in the study. Specimen IDs are from the Sileneae database [18], and herbarium acronyms follow [48]. (CSV) [file pone.0067729.s004.csv]

Table S1. Voucher information
Specimen ID	Species name	Collector	Collector's number	Herbarium	Origin; Country	Origin; Collectoin site	Latitude	Longitude
1019	Viscaria vulgaris Bernh.	Bengt Oxelman and Lars Tollsten	946	GB	Greece	Mount Taygetos, Forest road Paleopanagia - Krioneri - Anavriti Km 6. Phrygana.		36.98		22.42
1033	Silene subconica Friv.	Bengt Oxelman and Lars Tollsten	159	GB	Greece	1 km N Sholarion. Roadside.		40.68		23.27
1064	Silene fruticosa L.	Bengt Oxelman and Lars Tollsten	934	GB	Greece	1 km W Nea Itilon. Limestone cliffs facing N near the shore.		36.68		22.37
1088	Silene nocturna L.	Bengt Oxelman and Lars Tollsten	654	GB	Greece	Delfi, roadside.		38.47		22.5
1115	Silene cryptoneura Stapf	Bengt Oxelman	1628	GB	Turkey	Road Finike-Elmalı Km 38, c 2km NW Arif. Garigue on limestone.700 m.s.m.		36.52		30.02
1176	Silene atocioides Boiss.	Bengt Oxelman	1690	GB	Turkey	Road Antalya-Altınyaka, 21 km from turn-off point of main road Antalya-Finike. Woodland. 700 m.800 m.s.m.		36.77		30.47
1341	Eudianthe laeta Rchb. ex Willk.	Bengt Oxelman	1876	GB	Algeria	About 7 km NW Berrahal. Damp meadow.		36.87		7.47
1916	Silene conica L.	Bengt Oxelman	1898	GB	Greece	Mount Parnon, About 2 km NE of Kosmas. Roadside1150 m.s.m.		37.08		22.73
1920	Silene integripetala Bory & Chaub.	Bengt Oxelman	1902	GB	Greece	Mount Parnon, Three km SW Kosmas. Roadside1050 m.s.m.		37.05		22.7
2403	Silene uniflora Roth	Bengt Oxelman	2197	GB	Su	Hisingen, Björlanda Kile
2404	Atocion rupestre (L.) Oxelman	Bengt Oxelman	2198	GB	Su	Hisingen, Kornhall		57.817919		11.880852
2406	Lychnis flos-cuculi L.	Bengt Oxelman	2200	GB	Sweden	Hisingen, Kornhall
2435	Silene noctiflora L.	Bengt Oxelman	2229	GB	Sweden	Göteborgs Botaniska Trädgård, jordhögar invid kafeteriabygget.
2437	Silene rotundifolia Nutt.	Bengt Oxelman	2231	GB		Cultivated in the alpine greenhouse of the Botanical Garden in Göteborg (Flinck P-79)
2443	Silene argaea Fisch. & C.A.Mey.	Bengt Oxelman	2237	GB		Cultivated in the Göteborg Botanical Garden (Jura 92w)
2447	Silene zawadzkii Herbich	Bengt Oxelman	2241	GB		Cultivated in the Göteborg Botanical Garden (H&S 16)
2461	Silene nivalis Rohrb.	Bengt Oxelman	2255	GB		Cultivated in Göteborgs Botaniska Trädgård, origin Jensen p-88 (Scottish Rock Garden Club Distribution list 1983/84)
2465	Silene italica (L.) Pers.	Bengt Oxelman	2259	GB	Austria	Cultivated in Säve, Hisingen, from seeds collected in Austria, Graz, Gösting on dolomite ground.
2470	Silene elisabethae Jan ex Rchb.	Bengt Oxelman	2261	GB		Cultivated in the Botanical Garden of Göteborg.
2473	Silene vallesia L.	Bengt Oxelman	2262	GB		Cultivated in the Botanical Garden of Göteborg (H. & S. 16).
2474	Silene schafta J.G.Gmel. ex Hohen.	Bengt Oxelman	2264	GB		Cultivated in private Garden in Säve, Göteborg. Plant obtained in 1992 from Tagene plantskola.
2486	Petrocoptis pyrenaica A.Braun ex Walp.	Bengt Oxelman	2276	GB		Cultivated from seeds obtained from the Botanical Garden in Kiel (72/536)
2487	Lychnis chalcedonica L.	Bengt Oxelman	2277	GB		Cultivated in private garden.
2495	Eudianthe coeli-rosa (L.) Endl.	Bengt Oxelman	2285	GB		Origin unknown
2497	Silene baccifera Roth	Bengt Oxelman	2287	GB		Seeds collected in Azeglio, Torino, Piemonte, Italy.
2553	Silene keiskei Miq.	Bengt Oxelman	2345	UPS		Uppsala Botanical Garden
2581	Silene falcata Sibth. & Sm.	Bengt Oxelman	2373	UPS		Garden origin
3655	Silene bergiana Lindm.	Holmdahl	1182	GB	Spain	Coin, 5 km E Monda. Cultivated ground Spain, c. 30km SW of Malaga (note added by Per Erixon)		36.67		-4.75
6165	Silene boryi Boiss.	Holmdahl		GB	Spain
6254	Silene viridiflora L.	Anja Rautenberg	24	UPS	Cultivated plants	Origin unknown
6273	Silene nigrescens (Edgew.) Majumdar	KGB	217	GB	China	Diqing Pref., Da Xue Shan, 4400 m
6361	Silene amoena L.	Magnus Popp	200207	UPS
6362	Silene ajanensis (Regel & Tiling) Vorosch.	Magnus Popp	200206	UPS
6370	Silene verecunda S.Watson	M. Egger	886	WTU	USA	along trail up Sugarloaf Ridge towards Sugarloaf Peak, ca. 2.o mi. WSW above trailhead near summut of Wildhorse Meadow Rd.	333743
6374	Silene stellata Lapeyr.	A.R. Kruckeberg	June 1956	WTU	USA	Grown in U. of W. Greenhouse from seed sent by W. Lemmon, from Marietta, Georgia	172640
6379	Silene laciniata subsp. greggii (A.Gray) C.L.Hitchc. & Maguire	Kruckeberg	3862	WTU	USA	Arizona, Cochise Co.
6380	Silene laciniata Cav.	L.G. Edmonds	1954.VI	WTU	USA	California, San Luis Obispo Co.
6433	Silene williamsii Britton	C. L. Parker	8352	ALA	Alaska	Livengood Quad.: vic. VABM Caribou, headwatters of Poker Cr. Summit area. 760 m		65.2		-147.48
6459	Silene vulgaris var. angustifolia (Mill.) O.Bol√≤s & Vigo	Mats Thulin	5717	UPS	Spain	N outskirts of Ronda. Roadside. Alt 0720 m	V-57850	36.7594444444		-5.1608333333
6678	Silene sachalinensis F.Schmidt	Egorova and Kalganova	2867	LE		peninsula Terpenia...
6820	Silene sachalinensis F.Schmidt	Popov	1949.VII.8	LE	Russia	South Sachalin, island Moneron in the Sea of Japan...
6832	Silene tolmatchevii Bocquet	Olenin	659	LE	Russia	Lena river...
6834	Silene tolmatchevii Bocquet	M.Karavaev	1945.VII.6	LE	Russia	... village Seligdar...
6897	Silene akinfievii Schmalh.	Portenier	3814	LE	Russia	Central Caucasus. Kabardino-Balkariya. Verkhov’e Bezengiyskogo ushch. [Bezengi gorge]
7031	Silene pentelica Boiss.	Magnus Popp	1008	UPS	Greece	Mount Ochi, 8 km NE Karistos, Evvia. Alt.: 0700 m. On gravelly bare soil by the road
7033	Silene sachalinensis F.Schmidt	Anja Rautenberg	66	UPS	Cultivated plants	Origin unknown
7049	Silene ajanensis (Regel & Tiling) Vorosch.	Anja Rautenberg	68	UPS	Russia	near Magadan (Batarejanaja, Gertner Bay)
7062	Silene mandonii (Rohrb.) Bocquet	Erik Asplund	2894	UPS	Bolivia	Dep. La Paz, Prov Ingavi Miriguiri
7063	Silene chubutensis (Speg.) Bocquet	D.M. Moore and R.N. Goodall	314	UPS	Argentina	Tierra del Fuego: Estancia Los Flamencos; 46 km. W. of Rio Grande. Open grazed grasslands		-53.7		-68.15
7070	Silene hookeri Nutt. ex Torr. & A.Gray subsp. hookeri	F. Schwartz	107	WTU	USA	'Oregon, Josephine Co; 2.1 miles W of O''brien on Naue way (from Lone Montain Road)'	331278
7072	Silene longicilia Otth	Anja Rautenberg	75	UPS	Cultivated plants	Origin unknown
7075	Silene viridiflora L.	Anja Rautenberg	78	UPS	Greece	Nomos Larisis, Mavrovouni-Gebirge
7078	Silene thessalonica Boiss. & Heldr.	Anja Rautenberg	81	UPS	Greece	Origin unknown
7085	Heliosperma retzdorffianum Maly	B. Frajman	136559	LJU	Bosnia and Herzegovina	Jablanica on the Neretva river, calcareous rocks near the bridge over Doljanka river (locus classicus)
7086	Heliosperma monachorum Vis. & Pančić		136580	LJU	Bosnia and Herzegovina	Nevesinje, Pluzine, calcareous rocks above the river Zalomska
7087	Heliosperma insulare Trinajstic	B. Frajman	136561	LJU	Croatia	Croatia: Adriatic Sea, island Mljet, mountain Veliki Grad above the village Babino polje, cca 800 m s.m. (locus classicus)
7090	Heliosperma veselskyi subsp. widderi (Kofol-Seliger & T. Wraber) Trpin & Vres	B. Frajman	136285	LJU	Slovenia	Muta, cliffs above the stream Mucka Bistrica, about 5 km from Muta
7310	Silene laciniata Cav. subsp. californica (Durand) J. K. Morton	Schwartz	102-2	WTU	USA	Cow Montain BLM land east of Ukiah;About 5 miles east of East Side Road, road to Red Mt. Recreation Area.	331276
7322	Silene meyeri Fenzl ex Boiss. & Buhse	Wendelbo and Assadi	29582	GB
7325	Silene nivea (Nutt.) Muhl. ex DC.	Scofield	1892	WTU	USA	Minnesota, Minneapolis...	6787
7326	Silene oregana S.Watson	Kruckeberg	6685	WTU	USA	Yakima Co.	316569
7331	Silene seelyi C.V.Morton & J.W.Thomps.	Arnot	613	WTU	USA	Chelan Co.	327963
7367	Silene kuhistanica Ovcz.	Grey-Wilson and Hewer	846	GB	Afghanistan	N slopes Koh-i-Alborz, 16 miles SW of Mazar-i-Sharif		36.47		66.9
7369	Silene ostenfeldii (A.E.Porsild) J.K.Morton	Elven et al.	SUP02-141-3		Alaska	Anchorage.
7441	Silene ajanensis (Regel & Tiling) Vorosch.	Mikhajlova [?]	1975.VI.28	K	Russia	Kolyma River area, near village Chersky
7447	Silene menziesii Hook.	Holmgren and al	2356	UPS	USA	Utah, Grand Co.
7485	Silene linnaeana Vorosch.	Gubanov	143	MV	Mongolia	Bogd Uul, east slope 8 km on C33 from Nalaj [?]		45		100.5
7486	Silene nocteolens Webb & Berthel.	M. Thulin	9953	UPS	Spain	Tenerife, Las Canadas, Roque de Cedros. Rocky slope
7536	Silene erysimifolia Stapf	Wendelbo and Assadi	28004	UPS
7570	Silene aprica Turcz. ex Fisch. & C.A.Mey.	C.Y. Wu and H. Chuang		GB
7587	Silene uralensis (Rupr.) Bocquet	Reidar Elven et al.	SUP02-1002-2		Alaska	Teller, coast/cliffs W of Teller		65.249		-166.402
7602	Silene menziesii Hook.	Kruckeberg	3436	WTU	USA	Jackass Meadows, Sierra N.F.
7608	Silene involucrata (Cham. & Schltdl.) Bocquet	Magnus Popp	1065	UPS	Sweden	Abisko. Along Abiskojokka, 400 m above main bridge. Land slide area.
7610	Silene nutans L.	Magnus Popp	1045	UPS	Sweden	Sweden, Uppsala, the Botanical Garden. Spont. Gotl. Endre: Ölbäck, Cult. in Uppsala Bot. Garden from seeds (B. Pettersson 58)
7611	Silene acaulis (L.) L.	Magnus Popp	1046	UPS	Cultivated Plants	Sweden, Uppsala, the Botanical Garden.
7613	Viscaria vulgaris	Magnus Popp	1051	UPS	Cultivated Plants	Botanical garden, Uppsala
7615	Silene schafta J.G.Gmel. ex Hohen.	Magnus Popp	1053	UPS	Cultivated Plants	Botanical garden, Uppsala
7681	Silene uralensis (Rupr.) Bocquet	Magnus Popp	1064	UPS	Sweden	Meadow along footpath in Kårsavagge, 6 km from Abisko. Rich meadow
7691	Heliosperma pusillum (Waldst. & Kit.) Rchb.	M Jarnjak and B. Surina	136568	LJU	Bosnia and Herzegovina	Bosnia and Herzegovina: Sutjeska, Vratar, next to the road Tjentiste-Gacko near the tunnel; moist rocks, limestone leg. M Jarnjak & B. Surina
7695	Heliosperma pusillum (Waldst. & Kit.) Rchb.	B. Frajman	136557	LJU	Slovenia	Slovenia: Trnovski gozd, Ledenica v Paradani leg. B. Frajman, 5.7.2002
7702	Silene sorensenis (B.Boivin) Bocquet	Eggens	48	UPS	Denmark	Kangerlussuaq/Søndre Strømfjord. S slope of "Køkkenfjeldet". Above quarry, c. 1 km E of Kangerlussuaq along road leading to the ice cap. On gravelly bare soil.
7703	Silene hifacensis Rouy	Anja Rautenberg	102	UPS	Cultivated plants	Origin unknown
7705	Silene viscosa (L.) Pers.	Anja Rautenberg	104	UPS	Sweden	St. Alen, Bråviken
7725	Silene villosula (Trautv.) V.V.Petrovsky & Elven	Afonina and al.	1983.VII.23	S	Russia	Western beach of [Chaunskoy guby] , lake Ayon, center stream of river Ryveem...
7783	Heliosperma intonsum (Greuter & Melzh.) Niketić & Stevan.	Hartvig and Franzen	9058	Arne Strid´s reference herbarium in Gothenburg	Greece	Greece: NE-facing slope of the Aoos gorge2 km S of Konitsa; limestone rocks and screes by path to the monastery, 500-650 m
7783	Heliosperma intonsum (Greuter & Melzh.) Niketić & Stevan.	Hartvig and Franzen	9058	Arne Strid´s reference herbarium in Gothenburg	Greece	Greece: NE-facing slope of the Aoos gorge2 km S of Konitsa; limestone rocks and screes by path to the monastery, 500-650 m
7800	Silene caroliniana subsp. wherryi (Small) R.T.Clausen	Allison W. Cusick	20580	G	USA	Perry Twp., Byington Quad. Pike state forest, N. side Twp. Rt. 209 o.6 - 0.7 mi. NE., Co. Rt. 13
7812	Silene seoulensis Nakai	Hong and Han	13420001	UPS	Korea	Mt. Balgyo, Kang Won Do
7821	Silene pseudoatocion Desf.	Erixon	71	UPS	Morocco	Beni Snassen
7822	Silene samia Melzh. & Christod.	Oxelman	2208	UPS
7824	Silene sordida Hub.-Mor. & Reese	Bengt Oxelman	2206	GB	Turkey	3 km SE Marmaris, serpentine gravel.50 m.s.m.		36.84		28.296
7825	Silene conica L.	Erixon	70	UPS	Greece	Viotia, Thivon. Mount Kitheron
7838	Heliosperma tommasinii (Vis.) Rchb	D. Petrovic	136560	LJU	Montenegro	Montenegro, Lonac, Sutorman, cca. 900 m s. m. leg. D. , 8.6.2003
7891	Silene waldsteinii Griseb.	Anja Rautenberg	168	UPS	Greece	Nomos Kastorias, Kato Arena
11380	Silene moorcroftiana Benth.	B. Dickoré	17783	Dickore	Tajikistan, Gorno-Badakhshan	Bartang Vy. Upper, Tanimas, Kokshar N. Montane steppe, among rocks and in scree in gorge, sheltered moist places between boulders and near rivulet		38.68		72.78
12058	Silene acutifolia Link ex Rohrb.	Rothmaler	13691	S	Portugal	Beira alta, Sa. de Estrella. In rupestribus graniticis c. la Cantares supra Nave de At Antonio
12131	Silene turkestanica Regel	G.A. Lazkov	12.VII.2001	FRU	Kyrgyzstan [?]	Basin of Chatkal R., between Kjurjuch-Korgon and Isphara-Sai
12132	Silene NOfedtschenkoana Preobr.	G.A. Lazkov	13.VII.2003	FRU	Kyrgyzstan [?]	Fergansky Mt. R., Arslanbob
12146	Silene graminifolia Otth	Anja Rautenberg	241	UPS	Russia	Grown in Uppsala University Botanical Garden from seeds collecte in Republic Altai, Kosch-Agach district, Ukok (South Altai) Wild collected by Hortus Botanicus Austro-Sibiricus Barnaul 2001, no 642		49.34		87.6
12186	Silene cf. uralensis	Anja Rautenberg	261	UPS	Mongolia	Erdene Sum, Bayan Davaa		47.988		107.87
12211	Silene villosula (Trautv.) V.V.Petrovsky & Elven	Anja Rautenberg	273	UPS		Origin unknown
12235	Silene berthelotiana Webb ex Christ	Arnoldo Santos Guerra		ORT	Spain	Carretera Arafo-Cumbres
12236	Silene bourgaei Webb ex Christ	Arnoldo Santos Guerra		ORT	Spain	Degollada de Peraza
12237	Silene nocteolens Webb & Berthel.	Arnoldo Santos Guerra		ORT	Spain	Las Canadas, Motana Blanca
12238	Silene pogonocalyx (Svent.) Bramwell	Arnoldo Santos Guerra		ORT	Spain	Riachuelo, El Paso
12239	Silene pogonocalyx (Svent.) Bramwell	Arnoldo Santos Guerra		ORT	Spain	riscos deTábano, 1070 m asl
12240	Silene tamaranae Bramwell	Arnoldo Santos Guerra		ORT	Spain	Llanos de La Pez, c. 1900 m asl
12241	Silene lagunensis C.Sm. ex Link	Arnoldo Santos Guerra		ORT	Spain	Tunel de Taganana
12302	Heliosperma macranthum Pančić	M. Niketic	136611	LJU	Montenegro	Komovi
12303	Heliosperma pusillum (Waldst. & Kit.) Rchb.	M. Niketic	136612	LJU	Romania	Carpathians, Fagaras
12338	Silene samojedora (Sambuk) B.Oxelman	H. Solstad, R. Elven	SUP-04-3871	O	Russia	Lena R. west bank: Chekurovka village		71.036		127.518
12339	Silene samojedora (Sambuk) B.Oxelman	Peter Schönswetter, Andreas Tribsch	T601		Russia			71.525		102.985
12365	Silene linnaeana Vorosch.	H. Wilh. Arnell		S	Russia	Krasnoyarsky Kray
12383	Silene stockenii Chater	Holmdahl	1595	GB	Spain	S of Bornos
12405	Silene linnaeana Vorosch.	V. Lipatova, I. Petrova		LE	Russia	Far east. Amur
12438	Silene quadriloba Turcz. ex Kar. & Kir.	V. Khanmintchun and N. Idt	100099	MW	Russia	Tuva, Tes-Khemskiy Rayon
12484	Silene turkestanica Regel	K. Kiseleva	20.VI.1970	MW	Tajikistan
12534	Silene ajanensis (Regel & Tiling) Vorosch.	Khokhrjakov		LE	Russia	Far east.
12596	Silene violascens (Tolm.)	H. Solstad and R. Elven	04/1353	O	Russia	Lena R. east bank: Verkhoyansk Mts, mountains 3-4 km NE of Chekurovka village.		71.08		127.55
12604	Silene paucifolia Ledebour	H. Solstad and R. Elven	04/1384	O	Russia	Lena R., east bank: Verkhoyansk Mts vis-a-vis Chekurovka village		71.05		127.58
12605	Silene paucifolia Ledebour	H. Solstad and R. Elven	04/1336	O	Russia	Lena R., west bank: Chekurovka village, valley 1-2 km N of settlement		71.05		127.58
12606	Silene jenisseensis Willd.	H. Solstad and R. Elven	04/1573	O	Russia	Yakutsk, central parts of own (Prospekt Lenina). Town ruderal sites		62.02		29.7
12609	Silene amoena L.	Peter Schönswetter and Andreas Tribsch	T598	O	Russia	Anabarskoje Ploskogorje (Anabar-Plateau): Valley of river Kotuy, c. 55 km SSE Khatanga, 8-10 km WSW Kayak, left river side and adjacent area, up to c. 4 km from river (Itenary number: Taimyr-04-15). Sunny scree fields and rocks		71.505		103.057
12625	Silene nutans L.	Larsen, Larsen and Jeppesen	196	S	Germany	At Sandkrug W of Lauenburg. Dry sandy slopes along the river Elben together with Festuca rubra etc.
12627	Silene nutans L.	Folkesson		S	Italy	Distr. Insubrico, Garda
12630	Silene nodulosa Viv.	Emanuelsson	1.89	S	Corse	Restonica gorge
12639	Silene ammophila Boiss. & Heldr.	Raus	7631	GB	Greece	Kasos, Nordküste 2 km westl. Agia Marina		35.408		26.903
12642	Silene heuffelii Soó	Strid et al.	44643	GB	Greece	Nomos Xanthis, eparchia Xanthis, WNW of the village of Dimario. Open rocky slopes and ravine in Fagus forest. Granite.		41.35		24.83
12654	Silene pendula L.	Anja Rautenberg	289	UPS
12655	Silene conoidea L.	Anja Rautenberg	290	UPS
12838	Silene dichotoma Ehrh.	Till	s.n. 17.7.2004	WU
12841	Silene paradoxa L.	W. and S. Till	s.n. 21 July 2002	WU	Italy
12850	Silene latifolia Poir.	Greimler	51	WU	Georgia	Great Caucasus (Kavkasioni)		42		44.625
12865	Silene muscipula subsp. deserticola Murb.	Chevalier	548	WU
12871	Silene yemensis Deflers	Hepper	5792	WU	Yemen	SHIBAM, c. 40 km NE of Sanaa
12875	Petrocoptis pyrenaica A.Braun ex Walp.	Schneeweiss et al.	6549	WU	Spain
12880	Silene chloropetala Rupr.	Hörandl	C88-14	WU
12881	Silene raddeana Trautv.	Hörandl et al	C88-31	WU	Georgia	Chevi, Fluminis Thergi (=Terek) vallis. Distr. Qazbegi (=Kazbegi). C. 2 km vs. a p. Qazbegi ad ripam sinistram fluminis pr. p. Panseti		42.65		44.63
12887	Silene supina M.Bieb.	Hörandl et al	4776	WU	Turkey
12888	Silene rhynchocarpa Boiss.	Hörandl et al	4767	WU	Turkey	Uludag bei Bursa, W-Seite, vom endung der Strasse richtung Gipfel. 2180-2250 m.s.m.		40.0783333333		29.2097222222
12896	Silene lydia Boiss.	Segelberg	22463/25	S	Greece	Mellan Larissa och Timfi(?)
13058	Viscaria asterias (Griseb.) Frajman	B. Frajman		LJU	Macedonia	Pelister
13302	Silene andicola Gillies	Qin Hai-Ning	483	KUN	Chile	Conguillio National Park
13311	Viscaria asterias (Griseb.) Frajman	C. Silic		LJU	Kosovo	Sar Planina Mt: on the way from the mt. cottage Struzje to Crni Kamen	LJU 109845
13312	Atocion rupestre (L.) Oxelman	B. Frajman		LJU	Austria	Hohe Tauern: Mallnitz, on the way from Häusler Alm to Lonza Mt	LJU 136586	46.99		13.17
13325	Atocion lerchenfeldianum (Baumg.) M.Popp	M. Turjak and B. Frajman		LJU	Serbia	Stara planina Mts., beneath Babin Zub hut/hotel		43.37		22.61
13347	Silene argentina (Pax) Bocquet	Magnus Popp		UPS	Argentina	Cerro Uritorco, near Capilla del Monte		-30.85		-64.48
13374	Silene davidii (Franch.) Oxelman & Lid√©n	Frida Eggens	85	UPS	China	pass W Pundadrong (Yajiang), N side. mountain slope		30.199		101.014
13375	Silene davidii (Franch.) Oxelman & Lid√©n	Frida Eggens	86	UPS	China	pass W Pundadrong (Yajiang), S side. alpine scree		30.199		101.014
13489	Silene multinervia S.Watson	A.C. Sanders	24130	CAS	USA	Santa Ana Mtns, region: W of Temecula, Santa Rosa Plateau area, top of escarpment on Rancho California Rd. at Avenida del Oro (to Sandia Crk. Dr.), E side of Rancho C. Rd.	1024015	33.486		-117.18
13531	Viscaria alpina (L.) G. Don	W. Gutermann	16041	W. Gutermann	Austria	Schober-Gruppe: Schönleitenspitze (ober dem Lesachtal), Westkamm gegen den Lesacher Riegele
13536	Viscaria vulgaris Bernh.	M. Turjak and B. Frajman	Flora of Montenegro 11867	LJU	Montenegro	mountain pasture katun Čeliće (Fuš sirma) above village Vusanje (S of village Gusinje) - saddle Čaf Bora
13539	Viscaria alpina (L.) G. Don	P. Schönswetter and A. Tribsch	10905	Schönswetter & Tribsch	Norway	W Hardanggervidda: 16km ENE Odda and 4,5 km SSW Tyssevassbu		60.12		6.82
13544	Atocion compactum (Fisch. ex Hornem.) Tzvelev	K. H. Rechinger	4590	WU	Turkey	Kaz Dagh (M. Ida Trojanus), in declivibus australibus supra Edremit, substr. schist.
13553	Atocion compactum (Fisch. ex Hornem.) Tzvelev	V. Matevski		LJU	Macedonia	Strumica: along a road
13756	Silene coniflora Nees ex Otth	Zhudova and Gruzdeva	20.III.1952	MW	Turkmenistan
13772	Silene pygmaea Adams	Amirkhanov	22.VI-1977	MW	Russia	North Ossetia
13839	Silene dioica (L.) Clairv.	H.C. Prentice	D184:3		Finland	Kiiminki		65.1166666667		25.7166666667
13840	Silene dioica (L.) Clairv.	H.C. Prentice	D184:24		Finland	Kiiminki		65.1166666667		25.7166666667
13841	Silene diclinis (Lag.) M.Laínz	H.C. Prentice	DIC:1		Spain
13842	Silene diclinis (Lag.) M.Laínz	H.C. Prentice	DIC:7		Spain
13844	Silene latifolia Poir.	H.C. Prentice	L123:5		Portugal	Sintra, Cabo da Roca		38.7833333333		-9.45
13847	Silene latifolia Poir.	H.C. Prentice	L170:1	GB	Italy	Cassone, Zafferana		37.6833333333		15.0833333333
13853	Silene marizii Samp.	H.C. Prentice	M4:1		Portugal	Serra do Caramula. Caramulino sumitt		40.5833333333		-8.1666666667
13984	Silene macrodonta Boiss.	Bengt Oxelman	2441	GB	Turkey	Between Kirobasi and Silifke. Calcareous gravel near stony dry riverlet bed		36.60101667		33.89268333
14150	Silene caryophylloides Otth	Görk et al.	2436	Strid	Turkey	Diopyraz (Dedegöl) Dagi, E of the summit, 2050-2400 m.		37.7		31.3166666667
14199	Silene dioica (L.) Clairv.	H.C. Prentice	D169:9		Finland	Western Finland, Korppoo. E Korppoo church, by the stonewall of the church.		60.1666666667		21.5666666667
14200	Silene dioica (L.) Clairv.	H.C. Prentice	D198:4		Sweden	Skåne, Dybäck SV, Ö. Vemmenhög		55.42		13.47
14209	Silene latifolia Poir.	H.C. Prentice	L175:3		Finland	Lappi T1, Satakunta, Ala-Kieri		61.1		21.7833333333
14233	Silene bungei Bocquet	V. V. Yakubov		VLA	Russia	Krasnoyarsky Kray
14244	Silene stenophylla Ledeb.	Barkalov		VLA	Russia	Sakhalin
14327	Silene noctiflora L.	H.C. Prentice	N2:2		Sweden	Norra Fäladen. Waste ground (the area was arable fields until ca. 1960)
14348	Silene uralensis (Rupr.) Bocquet		AK-4645-4		Canada	Bellot Strait		72.02		-94.23
14358	Silene acaulis (L.) L.	B. Frajman and P. Schönswetter	11437		Spain/France	Navarra/Aquitaine, Navarra/Pyrénées Atlantiques: W of Candanchú: Collado de Causiat - La Callaberisa - Ibón (Lago) de Estanés. Rocky limestone outcrops		42.7955555556		-0.59
14362	Silene dinarica Spreng.	Anna-Maria Csergö			Romania [?]	Doamnei Valley, Fägäras Mts [?]		45.62		24.6
14701	Silene coniflora Nees ex Otth	Samuelsson	3783	S	Syria
14770	Silene lydia Boiss.	Ljungstrand, Erik	2008-09-20	GB	Sweden	Göteborg: Fässberg socken, Kikås soptipp. Öppen mark täckt av ”ädelsopor”.
