# Supplementary material for: Introgressive Hybridization between Anciently Diverged Lineages of Silene (Caryophyllaceae)
Source: PLoS One. 2013 Jul 8;8(7):e67729. doi: 10.1371/journal.pone.0067729 (PMC3704521; doi:10.1371/journal.pone.0067729)
Supplement: Table S2 — Multiple primer amplification. List of primers used to amplify NRPA2 during the multiple primer amplification. Primer names are initiated with the gene name (RPA2), followed by ‘u’ or ‘us’, depending on whether the primers were constructed from only Silene uralensis sequences (u) or from both S. uralensis and S. schafta (us) sequences. Then follows a number (-X-) denoting which intron (corresponding to Arabidopsis intron number) the primer is designed to amplify. Last the primer number and F for forward primers and R for reverse primers. (TXT) [file pone.0067729.s005.tex]

Table S2. Primer sequences.

Primer name Primer sequence
RPA2u-9F GTGAGCACTTCCAACCTGT
RPA2u-9R AGAAGATTGAACTTGTCGTG
RPA2u-10-1F GATTACGTATTTGTCCACCT
RPA2u-10-2F GGGAAACTGTTCTGAATGA
RPA2u-10R ATTCTGCAGCGAATCTG
RPA2u-11-1F AAGCTCTTTTCACTAGTAGACCAGAC
RPA2u-11-2F CAGAAGCTCTTTTCACTAGTAGACCA
RPA2u-11-3F GCTACAGAAGCTCTTTTCACTAGTAGA
RPA2u-11-1R CAACCACTCCTGCAGCTT
RPA2u-11-2R ATTCAACCACTCCTGCAGCTT
RPA2u-17-1F AGGAAATACATCCAACTGGTATG
RPA2u-17-2F TAGTTGCTAGTCTCACACCCTGG
RPA2u-17-3F CAGAGCCCACGGAATATG
RPA2u-17-1R CATCGTTTGCTTTGCCAT
RPA2u-17-2R CTTCTGATCTGAACGAAA
RPA2u-24-1F CATGGGCAGAAAGGAGTTTG
RPA2u-24-2F GCCAGACATTGACATGCC
RPA2u-24-3F CAGACATTGACATGCCGTT
RPA2u-24-4F CCTGATCTTATTATAAACCCACA
RPA2u-24-5F CACATGCATTTCCTTCTAGGATG
RPA2u-24-6F CCTTCTAGGATGACCATTGCTATG
RPA2u-24R GTCCTCAAATGGTGTTGCATC
RPA2us-23-1F TTCATCCAAGTCAGCCGTA
RPA2us-23-2F TCAGAACCGGCAGTAGTTGA
RPA2us-23-1R ATAAGATCAGGACGCATCCC
RPA2us-23-2R GGTTTATAATAAGATCAGGACGCAT
RPA2us-23-3R GCATGTGGGTTTATAATAAGATCAGG
RPA2us-23-4R GCATGTGGGTTTATAATAAGATC
RPA2us-23-5R AGGAAATGCATGTGGGTTTATAAT
RPA2us-23-6R CAAAAGCATAGCAATGGTCAT
RPA2us-23-7R GCAATGGATTCCAAAAGCAT
RPA2us-24-1F CATGGGCAGAAAGGAGTTTG
RPA2us-24-2F TTATGGCCAGACATTGACATG
RPA2us-24-3F CAGACATTGACATGCCGTT
RPA2us-24-4F CTTCTAGGATGACCATTGCTATG
RPA2us-24-5F GACCATTGCTATGCTTTTGGA
RPA2us-24-1R CATAAAGATCTCRCAYGTTAAYTC
RPA2us-24-2R GCCCAATAAAGATCTCRCA
RPA2us-24-3R GYTGGTAATAAACAGGCCC
RPA2us-24-4R GCAATCGYTGGTAATAAACAGG
RPA2us-24-5R GACGCAATCGYTGGTAATAAAC
RPA2us-24-6R CATATGACGCAATCGYTGGTAATA
RPA2us-24-7R CATATGACGCAATCGYTGGT
RPA2us-24-8R CTGAAATTTATCTGATACCATATG
RPA2us-25-1F AAAATTTGTTGATGCAACACC
RPA2us-25-2F ATTTGTTGATGCAACACCATT
RPA2us-25-3F GATGAACTTGGCTCCATGTT
RPA2us-25-4F GGGTTCAATAGATATGGTACTGA
RPA2us-25-1R GCTTYCTACCCTTGATGGG
RPA2us-25-2R CCAAAACGAATACCTCCACC
RPA2us-25-3R ATTTCACCAAAACGAATACCTC
RPA2us-25-4R CATTTCACCAAAACGAATACCTC
RPA2us-25-5R GTCTCTTTCCATTTCACCAAA
RPA2us-25-6R TAAATAGGCCGCCCCGT
RPA2us-25-7R TTCCATTCCTTTACTAGTTTTGCA
RPA2us-25-8R GGCATAGCAACTGTTTCCAT
RPA2us-25-9R TACATAGGGCATAGCAACTGT
